# Supplementary material for: Contrasting phagocyte respiratory burst responses in two European bat species during hibernation
Source: Front Immunol. 2026 May 19;17:1826565. doi: 10.3389/fimmu.2026.1826565 (PMC13225984; doi:10.3389/fimmu.2026.1826565)
Supplement: Supplementary file 1 [file DataSheet1.xlsx]

## Sheet: phago
month	sp	ID	peak	time	integral	Tstart	Tend
Dec	Mmyo	MMH.1.	4.188	4408.78	19012.8	1516.27	7659.02
Dec	Mmyo	MMH.2.	1.431	6149.04	4207.79	4906.59	6724.14
Dec	Mmyo	MMH.3.	1.164	3523.47	10842.8	2093.15	5637.83
Dec	Mmyo	MMH.4.	4.97	5782.58	26003.4	1960.75	9424.48
Dec	Mmyo	MMH.5.	3.226	4671.79	19740.6	1595.27	9104.3
Dec	Mmyo	MMH.7.	2.006	5586.56	7479.45	3443.99	7022.23
Dec	Mmyo	MMH.8.	8.324	4417.11	46084	921.36	9869.51
Dec	Mmyo	MMH.9.	5.986	5889.62	28981.8	1911.46	9183.54
Dec	Mmyo	MMH.10.	1.175	5794.15	3913.03	4961.04	6399.9
Dec	Mmyo	MMH.11.	8.709	6660.95	30938.4	2101.75	8221.13
Dec	Nnoct	NNH.1.	40.594	5871.43	NA	350.008	NA
Dec	Nnoct	NNH.2.	19.616	5843.42	150492	749.893	15267
Dec	Nnoct	NNH.3.	3.884	6639.92	10997.3	3280.73	7268.04
Dec	Nnoct	NNH.4.	22.262	7738.79	192324	1066.71	17379.8
Dec	Nnoct	NNH.5.	0	0	0	0	0
Dec	Nnoct	NNH.6	14.037	7871.44	195906	900.251	27086.7
Dec	Nnoct	NNH.7.	36.03	3659.75	189350	315.467	11345.6
Dec	Nnoct	NNH.8.	5.878	6389.61	37590.3	1873.39	11383.2
Dec	Nnoct	NNH.9.	7.413	5606.61	40017.7	1495.15	9961.79
Dec	Nnoct	NNH.10.	21.954	7019.89	130367	1169.69	12256
Dec	Nnoct	NNH.11	21.155	7004.19	145022	1088.94	13837
Jan	Nnoct	18NN2H2	18.052	6090.97	64012.3	1303.73	8063.31
Jan	Nnoct	18NN2H3	17.411	6754.24	75632.4	1425.96	9518.81
Jan	Nnoct	18NN2H4	0	0	0	0	0
Jan	Nnoct	18NN2H5	11.963	5982.9	55512.5	1411.58	9424.7
Jan	Nnoct	18NN2H6	9.698	6394.33	36216.4	1865.58	8320.99
Jan	Nnoct	18NN2H7	42.41	6775.43	168846	943.58	9216.43
Jan	Nnoct	18NN2H8	5.613	6733.6	21175.3	2612.86	8401.59
Jan	Nnoct	18NN2H9	18.046	6804.45	75210.1	1434.25	9300.44
Jan	Nnoct	18NN2H10	NA	6572.64	NA	718.549	10942.1
Jan	Mmyo	18ESL1	2.803	6004.18	11535.9	3091.64	7909.94
Jan	Mmyo	18ESL3	5.041	5026.97	32482.4	1350.84	10558.4
Jan	Mmyo	18ESL4	3.532	5353.45	24098.9	1765.28	10444.9
Jan	Mmyo	18ESL5	5.33	9483.94	171670	1036.23	NA
Jan	Mmyo	18ESL6	0	0	0	0	0
Jan	Mmyo	18ESL7	0	0	0	0	0
Jan	Mmyo	18ESL8	0	0	0	0	0
Jan	Mmyo	18ESL9	0	0	0	0	0
Jan	Mmyo	18ESL10	0	0	0	0	0
Jan	Mmyo	18ESL11	0	0	0	0	0
Mar	Nnoct	18E3NN1	NA	7296.96	196997	961.774	9513.3
Mar	Nnoct	18E3NN2	44.8	6431.31	NA	744.066	11823.5
Mar	Nnoct	18E3NN3	0	0	0	0	0
Mar	Nnoct	18E3NN4	22	NA	77120	NA	NA
Mar	Nnoct	18E3NN5	44.458	7036.2	136248	1024.11	7986.63
Mar	Nnoct	18E3NN6	NA	NA	NA	2161.06	NA
Mar	Nnoct	18E3NN7	19	NA	62320	NA	NA
Mar	Nnoct	18E3NN8	NA	NA	NA	1753.3	NA
Mar	Nnoct	18E3NN9	28	NA	82840	NA	NA
Mar	Nnoct	18E3NN10	20	NA	60520	NA	NA
Mar	Nnoct	18E3NN11	9.59	6498.18	38316.2	1876.59	8707.83
Mar	Mmyo	18E2SL1	0	0	0	0	0
Mar	Mmyo	18E2SL2	1.647	5809.37	5296.71	4180.71	6701.83
Mar	Mmyo	18E2SL3	0	0	0	0	0
Mar	Mmyo	18E2SL4	1.92	6001.43	6839.65	3921.97	7192.66
Mar	Mmyo	18E2SL5	1.175	4820.07	7939.96	3385.86	6500.75
Mar	Mmyo	18E2SL6	8.385	6501.59	93008.6	1032.63	19436.9
Mar	Mmyo	18E2SL7	5.938	NA	NA	NA	NA
Mar	Mmyo	18E2SL8	1.689	4637.86	7046.7	2824.41	6350.55
Mar	Mmyo	18E2SL9	0	0	0	0	0
Mar	Mmyo	18E2SL10	0	0	0	0	0
Mar	Mmyo	18E2SL11	0	0	0	0	0
Mar	Mmyo	18E2SL12	1.905	6681.16	5052.37	4761.78	7038.2
may	Mmyo	MM01MM	4.791	3877.46	36747.2	755.27	11619.9
may	Mmyo	MM02MM	6.943	5077.85	32532.2	1436.11	8687.33
may	Mmyo	MM03MM	17.809	4216.95	116028	487.746	12958.8
may	Mmyo	MM05MM	12.657	4791.36	73107.3	828.626	10917.4
may	Mmyo	MM06MM	2.944	6693.92	8610.03	3784.2	7353.14
may	Mmyo	MM07MM	3.739	4508.61	29017.8	1155.39	11178.7
may	Mmyo	MM10MM	13.173	4493.12	81993.6	675.993	11779.7
may	Mmyo	MM12MM	14.607	4650.51	72064.5	824.08	9570.36
may	Mmyo	MM21EK	16.891	4935.4	100357	736.854	11608.7
may	Mmyo	MM22EK	39.182	4980.76	206485	538.058	11108.9
may	Mmyo	MM23EK	48.941	3745.63	276418	262.277	12766.6
may	Nnoct	NN1	65.242	4656.03	373124	344.604	12732.3
may	Nnoct	NN2	13.005	5601.88	64425.7	1183.61	9792.96
may	Nnoct	NN3	9.975	5389.78	47405.7	1303.21	9210.6
may	Nnoct	NN4	32.301	5678.97	189648	687.426	12198.5
may	Nnoct	NN5	19.481	6160.06	133779	909.353	13644.2
may	Nnoct	NN6	28.034	5929.48	141575	871.015	10559
may	Nnoct	NN7	35.424	6228.62	212890	754.922	12594.1
may	Nnoct	NN8	11.577	6193.75	51817.7	1533.28	9271.3
may	Nnoct	NN9	70.756	6624.66	836956	316.191	29518.3
may	Nnoct	NN10	31.493	6206.99	167044	858.648	11156.8
may	Nnoct	NN11	15.115	5754.39	70104.2	1185.28	9456.92
may	Nnoct	NN12	39.266	5655.56	203214	673.284	10948.1
