# Supplementary material for: Contrasting phagocyte respiratory burst responses in two European bat species during hibernation
Source: Front Immunol. 2026 May 19;17:1826565. doi: 10.3389/fimmu.2026.1826565 (PMC13225984; doi:10.3389/fimmu.2026.1826565)
Supplement: Supplementary file 2 [file Table1.xlsx]

## Sheet: Table S1
S1	Comparison of phagocyte parameters during hibernation month in two studied species.
	Mmyo		Nnoct
variable	H	p	H	p
peak	5.77	0.056	2.22	0.33
time	3.04	0.218	0.21	0.892
integral	5.74	0.056	1.52	0.468
Tstart	7.25	0.0267	0.496	0.78
Tend	5.51	0.064	5.77	0.056

## Sheet: Table S2
S2	Posthoc comparison of phagocyte parameters between hibernation months in two studied species.
Species	Variable	Comparison	Mean rank diff	p-value
Mmyo	peak	Jan–Dec	-8.95	0.0882
		Mar–Dec	-7.88	0.0907
		Mar–Jan	1.08	0.7847
	time	Jan–Dec	-6.8	0.2614
		Mar–Dec	-4.53	0.4874
		Mar–Jan	2.27	0.5584
	integral	Jan–Dec	-7.5	0.1184
		Mar–Dec	-8.68	0.0761
		Mar–Jan	-1.18	0.7609
	Tstart	Jan–Dec	-10.7	0.0213
		Mar–Dec	-5.49	0.3148
		Mar–Jan	5.21	0.3148
	Tend	Jan–Dec	-7.92	0.1203
		Mar–Dec	-7.7	0.1203
		Mar–Jan	0.22	0.9541
Nnoct	peak	Jan–Dec	-2.48	0.7132
		Mar–Dec	3.4	0.7132
		Mar–Jan	5.88	0.4156
	time	Jan–Dec	0.03	1
		Mar–Dec	1.76	1
		Mar–Jan	1.73	1
	integral	Jan–Dec	-4.43	0.6668
		Mar–Dec	-1.43	0.8649
		Mar–Jan	3	0.8649
	Tstart	Jan–Dec	2.38	1
		Mar–Dec	1.84	1
		Mar–Jan	-0.54	1
	Tend	Jan–Dec	-7.04	0.09
		Mar–Dec	-7	0.1409
		Mar–Jan	0.04	0.991
